# Supplementary material for: Three new species of Aleurodiscus s.l. (Russulales, Basidiomycota) from southern China
Source: MycoKeys. 2018 Aug 3;(37):93–107. doi: 10.3897/mycokeys.37.25901 (PMC6086924; doi:10.3897/mycokeys.37.25901)
Supplement: XML Treatment for Aleurodiscus bambusinus [file mycokeys.37.25901-treatment1.xml]

<!DOCTYPE tp:taxon-treatment
  PUBLIC "-//TaxonX//DTD Taxonomic Treatment Publishing DTD v0 20100105//EN" "tax-treatment-NSO.dtd">
<tp:taxon-treatment xmlns:tp="http://www.plazi.org/taxpub"><tp:treatment-meta><kwd-group><label>Taxon classification</label><kwd><named-content xmlns:xlink="http://www.w3.org/1999/xlink" content-type="kingdom">Fungi</named-content></kwd><kwd><named-content xmlns:xlink="http://www.w3.org/1999/xlink" content-type="order">Russulales</named-content></kwd><kwd><named-content xmlns:xlink="http://www.w3.org/1999/xlink" content-type="family">Stereaceae</named-content></kwd></kwd-group><mixed-citation publication-type="journal"><person-group><name><surname>Tian</surname><given-names>Yan</given-names></name><name><surname>Ghobad-Nejhad</surname><given-names>Masoomeh</given-names></name><name><surname>He</surname><given-names>Shuang-Hui</given-names></name><name><surname>Dai</surname><given-names>Yu-Cheng</given-names></name></person-group><article-title>Three new species of <italic><tp:taxon-name><tp:taxon-name-part taxon-name-part-type="genus" reg="Aleurodiscus">Aleurodiscus</tp:taxon-name-part></tp:taxon-name></italic> s.l. (<tp:taxon-name><tp:taxon-name-part taxon-name-part-type="order">Russulales</tp:taxon-name-part></tp:taxon-name>, <tp:taxon-name><tp:taxon-name-part taxon-name-part-type="phylum">Basidiomycota</tp:taxon-name-part></tp:taxon-name>) from southern China</article-title><source>MycoKeys</source><day>3</day><month>8</month><year>2018</year><volume>2018</volume><issue>37</issue><fpage>93</fpage><lpage>107</lpage><pub-id pub-id-type="doi">10.3897/mycokeys.37.25901</pub-id></mixed-citation></tp:treatment-meta><tp:nomenclature><tp:taxon-name>
            <tp:taxon-name-part taxon-name-part-type="genus" reg="Aleurodiscus">Aleurodiscus</tp:taxon-name-part>
            <tp:taxon-name-part taxon-name-part-type="species" reg="bambusinus">bambusinus</tp:taxon-name-part>
            <object-id xmlns:xlink="http://www.w3.org/1999/xlink" content-type="mycobank" xlink:type="simple">824755</object-id>
          </tp:taxon-name><tp:taxon-authority>S.H. He &amp; Y.C. Dai</tp:taxon-authority><tp:taxon-status xmlns:xlink="http://www.w3.org/1999/xlink" xlink:type="simple">sp. nov.</tp:taxon-status><xref ref-type="fig" rid="F2">Figs 2a–b</xref><xref ref-type="fig" rid="F3">, 3</xref></tp:nomenclature><tp:treatment-sec sec-type="diagnosis" id="SECID0EGNAC"><title>Diagnosis.</title><p>The species is distinct by having corticioid basidiomata, a compact texture, simple-septate generative hyphae, abundant acanthophyses, basidia with an acanthophysoid appendage and smooth basidiospores 7–10 × 4–6 μm and growing on bamboo.</p></tp:treatment-sec><tp:treatment-sec sec-type="Holotype" id="SECID0EMNAC"><title>Holotype.</title><p>CHINA. Jiangxi Province, Yifeng County, Guanshan Nature Reserve, alt. ca. 800 m, on fallen culms and branches of bamboo, 10 Aug 2016, He 4261 (holotype, <named-content xmlns:xlink="http://www.w3.org/1999/xlink" content-type="dwc:institutional_code" xlink:type="simple">BJFC</named-content> 023703).</p></tp:treatment-sec><tp:treatment-sec sec-type="etymology" id="SECID0EXNAC"><title>Etymology.</title><p>“<italic>Bambusinus</italic>” refers to the substrate of bamboo.</p></tp:treatment-sec><tp:treatment-sec sec-type="Basidiomata" id="SECID0EEOAC"><title>Basidiomata.</title><p>Annual, resupinate, effused, closely adnate, inseparable from substrate, coriaceous, at first as small patches, later confluent up to 30 cm long and 2.5 cm wide, 180–300 μm thick. Hymenophore smooth, white (4A1) to yellowish-white (4A2) when young, becoming greyish-yellow [4B (3–4)] to brownish-orange [6C (5–8)] with age, uncracked or cracked with age; margin abrupt, indistinct, concolorous with hymenophore.</p></tp:treatment-sec><tp:treatment-sec sec-type="Microscopic structures" id="SECID0EJOAC"><title>Microscopic structures.</title><p>Hyphal system monomitic; generative hyphae simple-septate, colourless, thin- to thick-walled, scattered near the substrate, 2–4 μm in diam. Subiculum thin to indistinct. Subhymenium thick, with compact texture, composed of acanthophyses and gloeocystidia. Acanthophyses abundant, hyphoid or distinctly swollen in the middle part, colourless, thin-walled, with abundant spines in apex, 30–40 × 3–12 μm. Gloeocystidia abundant, flexuous or slightly moniliform with one to several constrictions, slightly thick-walled, negative in sulphobenzaldehyde, 30–55 × 8–13 μm. Basidia subclavate to subcylindrical, colourless, slightly thick-walled, usually with a lateral acanthophysoid appendage, with four sterigmata and a basal simple septum, 25–35 × 7–9 μm. Basidiospores ellipsoid to broadly ellipsoid, bearing a dis<!--PageBreak-->tinct apiculus, colourless, thin-walled, smooth, amyloid, 7–10 × 4–6 μm, L = 8.7 μm, W = 4.9 μm, Q = 1.6–1.9 (n = 90/3).</p></tp:treatment-sec><tp:treatment-sec sec-type="material" id="SECID0EROAC"><title>Additional specimens examined.</title><p>CHINA. Jiangxi Province, Yifeng County, Guanshan Nature Reserve, alt. ca. 800 m, on fallen culms and branches of bamboo, 10 Aug 2016, He 4250 (<named-content xmlns:xlink="http://www.w3.org/1999/xlink" content-type="dwc:institutional_code" xlink:type="simple">BJFC</named-content> 023692) and He 4263 (<named-content xmlns:xlink="http://www.w3.org/1999/xlink" content-type="dwc:institutional_code" xlink:type="simple">BJFC</named-content> 023705).</p></tp:treatment-sec><tp:treatment-sec sec-type="remarks" id="SECID0EBPAC"><title>Remarks.</title><p><italic><tp:taxon-name><tp:taxon-name-part taxon-name-part-type="genus" reg="Aleurodiscus">Aleurodiscus</tp:taxon-name-part><tp:taxon-name-part taxon-name-part-type="species" reg="bambusinus">bambusinus</tp:taxon-name-part></tp:taxon-name></italic> is morphologically similar and phylogenetically close to <italic><tp:taxon-name><tp:taxon-name-part taxon-name-part-type="genus" reg="Aleurodiscus">A.</tp:taxon-name-part><tp:taxon-name-part taxon-name-part-type="species" reg="dextrinoideophyses">dextrinoideophyses</tp:taxon-name-part></tp:taxon-name></italic> S.H. He and <italic><tp:taxon-name><tp:taxon-name-part taxon-name-part-type="genus" reg="Aleurodiscus">A.</tp:taxon-name-part><tp:taxon-name-part taxon-name-part-type="species" reg="tropicus">tropicus</tp:taxon-name-part></tp:taxon-name></italic> L.D. Dai &amp; S.H. He that also grow on bamboo in East Asia (<xref ref-type="bibr" rid="B3">Dai et al. 2017a</xref>, <xref ref-type="bibr" rid="B4">b</xref>). <italic><tp:taxon-name><tp:taxon-name-part taxon-name-part-type="genus" reg="Aleurodiscus">Aleurodiscus</tp:taxon-name-part><tp:taxon-name-part taxon-name-part-type="species" reg="dextrinoideophyses">dextrinoideophyses</tp:taxon-name-part></tp:taxon-name></italic> differs from <italic><tp:taxon-name><tp:taxon-name-part taxon-name-part-type="genus" reg="Aleurodiscus">A.</tp:taxon-name-part><tp:taxon-name-part taxon-name-part-type="species" reg="bambusinus">bambusinus</tp:taxon-name-part></tp:taxon-name></italic> by having apparently dextrinoid acanthophyses and smaller basidiospores (5–7 × 3–4 μm, <xref ref-type="bibr" rid="B4">Dai et al. 2017b</xref>). <italic><tp:taxon-name><tp:taxon-name-part taxon-name-part-type="genus" reg="Aleurodiscus">Aleurodiscus</tp:taxon-name-part><tp:taxon-name-part taxon-name-part-type="species" reg="tropicus">tropicus</tp:taxon-name-part></tp:taxon-name></italic> differs from <italic><tp:taxon-name><tp:taxon-name-part taxon-name-part-type="genus" reg="Aleurodiscus">A.</tp:taxon-name-part><tp:taxon-name-part taxon-name-part-type="species" reg="bambusinus">bambusinus</tp:taxon-name-part></tp:taxon-name></italic> by having a looser texture and slightly larger basidiospores (9–12 × 5–7.5 μm, <xref ref-type="bibr" rid="B3">Dai et al. 2017a</xref>). The ITS similarity between <italic><tp:taxon-name><tp:taxon-name-part taxon-name-part-type="genus" reg="Aleurodiscus">A.</tp:taxon-name-part><tp:taxon-name-part taxon-name-part-type="species" reg="bambusinus">bambusinus</tp:taxon-name-part></tp:taxon-name></italic> (He 4261) <!--PageBreak-->and <italic><tp:taxon-name><tp:taxon-name-part taxon-name-part-type="genus" reg="Aleurodiscus">A.</tp:taxon-name-part><tp:taxon-name-part taxon-name-part-type="species" reg="dextrinoideophyses">dextrinoideophyses</tp:taxon-name-part></tp:taxon-name></italic> (He 4105) is 95.6% of 434 base pairs and, between <italic><tp:taxon-name><tp:taxon-name-part taxon-name-part-type="genus" reg="Aleurodiscus">A.</tp:taxon-name-part><tp:taxon-name-part taxon-name-part-type="species" reg="bambusinus">bambusinus</tp:taxon-name-part></tp:taxon-name></italic> (He 4261) and <italic><tp:taxon-name><tp:taxon-name-part taxon-name-part-type="genus" reg="Aleurodiscus">A.</tp:taxon-name-part><tp:taxon-name-part taxon-name-part-type="species" reg="tropicus">tropicus</tp:taxon-name-part></tp:taxon-name></italic> (He 3830), is 97.3% of 582 base pairs. <italic><tp:taxon-name><tp:taxon-name-part taxon-name-part-type="genus" reg="Aleurodiscus">Aleurodiscus</tp:taxon-name-part><tp:taxon-name-part taxon-name-part-type="species" reg="aberrans">aberrans</tp:taxon-name-part></tp:taxon-name></italic> G. Cunn. and <italic><tp:taxon-name><tp:taxon-name-part taxon-name-part-type="genus" reg="Aleurodiscus">A.</tp:taxon-name-part><tp:taxon-name-part taxon-name-part-type="species" reg="rimulosus">rimulosus</tp:taxon-name-part></tp:taxon-name></italic> Núñez &amp; Ryvarden are also similar to <italic><tp:taxon-name><tp:taxon-name-part taxon-name-part-type="genus" reg="Aleurodiscus">A.</tp:taxon-name-part><tp:taxon-name-part taxon-name-part-type="species" reg="bambusinus">bambusinus</tp:taxon-name-part></tp:taxon-name></italic>, but they differ from this new species by having smooth basidia and growing on angiosperm wood outside of Asia (<xref ref-type="bibr" rid="B11">Núñez and Ryvarden 1997</xref>).</p><fig id="F2" position="float" orientation="portrait"><label>Figure 2.</label><caption><p>Basidiomata. <bold>a–b</bold><italic><tp:taxon-name><tp:taxon-name-part taxon-name-part-type="genus" reg="Aleurodiscus">Aleurodiscus</tp:taxon-name-part><tp:taxon-name-part taxon-name-part-type="species" reg="bambusinus">bambusinus</tp:taxon-name-part></tp:taxon-name></italic> (<bold>a</bold> He 4250 <bold>b</bold> holotype, He 4261) <bold>c</bold><italic><tp:taxon-name><tp:taxon-name-part taxon-name-part-type="genus" reg="Aleurodiscus">A.</tp:taxon-name-part><tp:taxon-name-part taxon-name-part-type="species" reg="isabellinus">isabellinus</tp:taxon-name-part></tp:taxon-name></italic> (holotype, KKN-2017-19) <bold>d–e</bold><italic><tp:taxon-name><tp:taxon-name-part taxon-name-part-type="genus" reg="Aleurodiscus">A.</tp:taxon-name-part><tp:taxon-name-part taxon-name-part-type="species" reg="subroseus">subroseus</tp:taxon-name-part></tp:taxon-name></italic> (<bold>d</bold> He 5571 <bold>e</bold> He 4895). Scale bars: 1 cm.</p></caption><graphic xmlns:xlink="http://www.w3.org/1999/xlink" xlink:href="mycokeys-37-093-g002.jpg" position="float" orientation="portrait" xlink:type="simple" id="oo_221060.jpg"/></fig><fig id="F3" position="float" orientation="portrait"><label>Figure 3.</label><caption><p>Microscopic structures of <italic><tp:taxon-name><tp:taxon-name-part taxon-name-part-type="genus" reg="Aleurodiscus">Aleurodiscus</tp:taxon-name-part><tp:taxon-name-part taxon-name-part-type="species" reg="bambusinus">bambusinus</tp:taxon-name-part></tp:taxon-name></italic> (drawn from the holotype). <bold>a</bold> Basidiospores; <bold>b</bold> Basidia <bold>c</bold> Gloeocystidia <bold>d–e</bold> Acanthophyses <bold>f</bold> Generative hyphae.</p></caption><graphic xmlns:xlink="http://www.w3.org/1999/xlink" xlink:href="mycokeys-37-093-g003.jpg" position="float" orientation="portrait" xlink:type="simple" id="oo_221061.jpg"/></fig></tp:treatment-sec><ref-list><ref id="B3"><mixed-citation xmlns:xlink="http://www.w3.org/1999/xlink" xlink:type="simple"><person-group><name name-style="western"><surname>Dai</surname><given-names>LD</given-names></name><name name-style="western"><surname>Wu</surname><given-names>SH</given-names></name><name name-style="western"><surname>Nakasone</surname><given-names>KK</given-names></name><name name-style="western"><surname>Burdsall</surname><given-names>Jr HH</given-names></name><name name-style="western"><surname>He</surname><given-names>SH</given-names></name></person-group> (<year>2017a</year>) <article-title>Two new species of <italic><tp:taxon-name><tp:taxon-name-part taxon-name-part-type="genus">Aleurodiscus</tp:taxon-name-part></tp:taxon-name></italic> s.l. (<tp:taxon-name><tp:taxon-name-part taxon-name-part-type="order">Russulales</tp:taxon-name-part></tp:taxon-name>, <tp:taxon-name><tp:taxon-name-part taxon-name-part-type="phylum">Basidiomycota</tp:taxon-name-part></tp:taxon-name>) on bamboo from tropics.</article-title><source>Mycoscience</source><volume>58</volume>: <fpage>213</fpage>–<lpage>220</lpage>. <ext-link xlink:type="simple" ext-link-type="doi" xlink:href="10.1016/j.myc.2017.02.001">https://doi.org/10.1016/j.myc.2017.02.001</ext-link></mixed-citation></ref><ref id="B4"><mixed-citation xmlns:xlink="http://www.w3.org/1999/xlink" xlink:type="simple"><person-group><name name-style="western"><surname>Dai</surname><given-names>LD</given-names></name><name name-style="western"><surname>Zhao</surname><given-names>Y</given-names></name><name name-style="western"><surname>He</surname><given-names>SH</given-names></name></person-group> (<year>2017b</year>) <article-title>Three new species of <italic><tp:taxon-name><tp:taxon-name-part taxon-name-part-type="genus">Aleurodiscus</tp:taxon-name-part></tp:taxon-name></italic> s.l. (<tp:taxon-name><tp:taxon-name-part taxon-name-part-type="order">Russulales</tp:taxon-name-part></tp:taxon-name>, <tp:taxon-name><tp:taxon-name-part taxon-name-part-type="phylum">Basidiomycota</tp:taxon-name-part></tp:taxon-name>) on bamboos from East Asia.</article-title><source>Cryptogamie Mycologie</source><volume>38</volume>: <fpage>227</fpage>–<lpage>239</lpage>. <ext-link xlink:type="simple" ext-link-type="doi" xlink:href="10.7872/crym/v38.iss2.2017.227">https://doi.org/10.7872/crym/v38.iss2.2017.227</ext-link></mixed-citation></ref><ref id="B11"><mixed-citation xmlns:xlink="http://www.w3.org/1999/xlink" xlink:type="simple"><person-group><name name-style="western"><surname>Núñez</surname><given-names>M</given-names></name><name name-style="western"><surname>Ryvarden</surname><given-names>L</given-names></name></person-group> (<year>1997</year>) <article-title>The genus <italic><tp:taxon-name><tp:taxon-name-part taxon-name-part-type="genus">Aleurodiscus</tp:taxon-name-part></tp:taxon-name></italic> (<tp:taxon-name><tp:taxon-name-part taxon-name-part-type="phylum">Basidiomycotina</tp:taxon-name-part></tp:taxon-name>).</article-title><source>Synopsis Fungorum</source><volume>12</volume>: <fpage>1</fpage>–<lpage>164</lpage></mixed-citation></ref></ref-list></tp:taxon-treatment>
