# Supplementary material for: Three new species of Aleurodiscus s.l. (Russulales, Basidiomycota) from southern China
Source: MycoKeys. 2018 Aug 3;(37):93–107. doi: 10.3897/mycokeys.37.25901 (PMC6086924; doi:10.3897/mycokeys.37.25901)
Supplement: XML Treatment for Aleurodiscus isabellinus [file mycokeys.37.25901-treatment2.xml]

<!DOCTYPE tp:taxon-treatment
  PUBLIC "-//TaxonX//DTD Taxonomic Treatment Publishing DTD v0 20100105//EN" "tax-treatment-NSO.dtd">
<tp:taxon-treatment xmlns:tp="http://www.plazi.org/taxpub"><tp:treatment-meta><kwd-group><label>Taxon classification</label><kwd><named-content xmlns:xlink="http://www.w3.org/1999/xlink" content-type="kingdom">Fungi</named-content></kwd><kwd><named-content xmlns:xlink="http://www.w3.org/1999/xlink" content-type="order">Russulales</named-content></kwd><kwd><named-content xmlns:xlink="http://www.w3.org/1999/xlink" content-type="family">Stereaceae</named-content></kwd></kwd-group><mixed-citation publication-type="journal"><person-group><name><surname>Tian</surname><given-names>Yan</given-names></name><name><surname>Ghobad-Nejhad</surname><given-names>Masoomeh</given-names></name><name><surname>He</surname><given-names>Shuang-Hui</given-names></name><name><surname>Dai</surname><given-names>Yu-Cheng</given-names></name></person-group><article-title>Three new species of <italic><tp:taxon-name><tp:taxon-name-part taxon-name-part-type="genus" reg="Aleurodiscus">Aleurodiscus</tp:taxon-name-part></tp:taxon-name></italic> s.l. (<tp:taxon-name><tp:taxon-name-part taxon-name-part-type="order">Russulales</tp:taxon-name-part></tp:taxon-name>, <tp:taxon-name><tp:taxon-name-part taxon-name-part-type="phylum">Basidiomycota</tp:taxon-name-part></tp:taxon-name>) from southern China</article-title><source>MycoKeys</source><day>3</day><month>8</month><year>2018</year><volume>2018</volume><issue>37</issue><fpage>93</fpage><lpage>107</lpage><pub-id pub-id-type="doi">10.3897/mycokeys.37.25901</pub-id></mixed-citation></tp:treatment-meta><tp:nomenclature><tp:taxon-name>
            <tp:taxon-name-part taxon-name-part-type="genus" reg="Aleurodiscus">Aleurodiscus</tp:taxon-name-part>
            <tp:taxon-name-part taxon-name-part-type="species" reg="isabellinus">isabellinus</tp:taxon-name-part>
            <object-id xmlns:xlink="http://www.w3.org/1999/xlink" content-type="mycobank" xlink:type="simple">824758</object-id>
          </tp:taxon-name><tp:taxon-authority>S.H. He &amp; Y.C. Dai</tp:taxon-authority><tp:taxon-status xmlns:xlink="http://www.w3.org/1999/xlink" xlink:type="simple">sp. nov.</tp:taxon-status><xref ref-type="fig" rid="F2">Figs 2c</xref><xref ref-type="fig" rid="F4">, 4</xref></tp:nomenclature><tp:treatment-sec sec-type="diagnosis" id="SECID0ELGAE"><title>Diagnosis.</title><p>The species is distinct by having soft, yellow to yellowish-brown and corticioid basidiomata, a loose texture, abundant yellow acanthophyses, simple-septate generative hyphae and smooth basidiospores 6–8.5 × 3–4 μm.</p></tp:treatment-sec><tp:treatment-sec sec-type="Holotype" id="SECID0EQGAE"><title>Holotype.</title><p>CHINA. Yunnan Province, Dali County, Cangshan Nature Reserve, alt. ca. 2600 m, on fallen decorticated angiosperm branches, 27 Oct 2017, KKN-2017-19 (holotype in <abbrev xmlns:xlink="http://www.w3.org/1999/xlink" content-type="instituton" xlink:title="Centre for Forest Mycology Research, U.S. Forest Service, Madison, USA" id="ABBRID0EWGAE" xlink:type="simple">CFMR</abbrev>, isotype in <named-content xmlns:xlink="http://www.w3.org/1999/xlink" content-type="dwc:institutional_code" xlink:type="simple">BJFC</named-content>).</p></tp:treatment-sec><tp:treatment-sec sec-type="etymology" id="SECID0EAHAE"><title>Etymology.</title><p>“<italic>Isabellinus</italic>” refers to the yellowish-brown basidiomata.</p></tp:treatment-sec><tp:treatment-sec sec-type="Basidiomata" id="SECID0ENHAE"><title>Basidiomata.</title><p>Annual, resupinate, effused, adnate, inseparable from substrate, soft, membranaceous to coriaceous, at first as small patches, later confluent up to 15 cm long and 1 cm wide, 150–300 μm thick. Hymenophore smooth, light orange [5A(4–5)] , greyish-orange[5B(5–6)], orange [5B(7–8)] to brownish-yellow [5C(7–8)], uncracked or cracked with age; margin thinning out, fimbriate, white (5A1) when juvenile, becoming abrupt, indistinct, concolorous with hymenophore when mature.</p></tp:treatment-sec><tp:treatment-sec sec-type="Microscopic structures" id="SECID0ESHAE"><title>Microscopic structures.</title><p>Hyphal system monomitic, generative hyphae simple-septate, colourless, thin- to slightly thick-walled, straight, loosely interwoven, frequently branched and septate, 2–4 μm in diam. Acanthophyses abundant, colourless to yellow, thick-walled, hyphoid or arising laterally or apically from a clavate or cylindrical base 30–50 × 5–7 μm, with abundant spines in upper part, some hyphoid ones near substrate with long spines (branches) resembling binding hyphae. Gloeocystidia abundant, embedded, colourless, slightly thick-walled, subcylindrical or slightly moniliform, negative in sulphobenzaldehyde, 35–110 × 5–8 μm. Basidia clavate, colourless, thin-walled, with four sterigmata and a basal simple septum, 40–55 × 6–7 μm. Basidiospores ellipsoid to oblong ellipsoid, bearing a distinct apiculus, colourless, thin-walled, smooth, amyloid, (5.5–) 6–8.5 × (2.8–) 3–4 μm, L = 7 μm, W =3.7 μm, Q = 1.9 (n = 24/1).</p></tp:treatment-sec><tp:treatment-sec sec-type="material" id="SECID0EXHAE"><title>Additional specimens examined.</title><p>CHINA. Yunnan Province, Dali County, Cangshan Nature Reserve, alt. ca. 2600 m, on small dead bamboo, 27 Oct 2017, He 5283 (<named-content xmlns:xlink="http://www.w3.org/1999/xlink" content-type="dwc:institutional_code" xlink:type="simple">BJFC</named-content> 024801) and He 5287 (<named-content xmlns:xlink="http://www.w3.org/1999/xlink" content-type="dwc:institutional_code" xlink:type="simple">BJFC</named-content> 024805); on fallen angiosperm branch, 27 Oct 2017, He 5294 (<named-content xmlns:xlink="http://www.w3.org/1999/xlink" content-type="dwc:institutional_code" xlink:type="simple">BJFC</named-content> 024812); Jingdong County, Ailaoshan Nature Reserve, alt. 2450 m, on fallen angiosperm branch, 4 Oct 2017, C.L. Zhao 3843 (<abbrev xmlns:xlink="http://www.w3.org/1999/xlink" content-type="instituton" xlink:title="Southwest Forestry University, Kunming, China" id="ABBRID0EMIAE" xlink:type="simple">SWFC</abbrev>).</p></tp:treatment-sec><tp:treatment-sec sec-type="remarks" id="SECID0ERIAE"><title>Remarks.</title><p>All the studied specimens of <italic><tp:taxon-name><tp:taxon-name-part taxon-name-part-type="genus" reg="Aleurodiscus">A.</tp:taxon-name-part><tp:taxon-name-part taxon-name-part-type="species" reg="isabellinus">isabellinus</tp:taxon-name-part></tp:taxon-name></italic> lack a true hymenium and only the holotype has a few basidia and basidiospores. <italic><tp:taxon-name><tp:taxon-name-part taxon-name-part-type="genus" reg="Aleurodiscus">Aleurodiscus</tp:taxon-name-part><tp:taxon-name-part taxon-name-part-type="species" reg="isabellinus">isabellinus</tp:taxon-name-part></tp:taxon-name></italic> was nest<!--PageBreak-->ed within the <italic><tp:taxon-name><tp:taxon-name-part taxon-name-part-type="genus" reg="Aleurodiscus">A.</tp:taxon-name-part><tp:taxon-name-part taxon-name-part-type="species" reg="cerussatus">cerussatus</tp:taxon-name-part></tp:taxon-name></italic> group (Fig. <xref ref-type="fig" rid="F1">1</xref>). In this group, <italic><tp:taxon-name><tp:taxon-name-part taxon-name-part-type="genus" reg="Aleurodiscus">Aleurodiscus</tp:taxon-name-part><tp:taxon-name-part taxon-name-part-type="species" reg="thailandicus">thailandicus</tp:taxon-name-part></tp:taxon-name></italic> S.H. He is similar to <italic><tp:taxon-name><tp:taxon-name-part taxon-name-part-type="genus" reg="Aleurodiscus">A.</tp:taxon-name-part><tp:taxon-name-part taxon-name-part-type="species" reg="isabellinus">isabellinus</tp:taxon-name-part></tp:taxon-name></italic> by sharing the yellow basidiomata and acanthophyses, but differs by having two types of gloeocystida and acanthophyses without a clavate or <!--PageBreak-->cylindrical base (<xref ref-type="bibr" rid="B3">Dai et al. 2017a</xref>). The ITS similarity between <italic><tp:taxon-name><tp:taxon-name-part taxon-name-part-type="genus" reg="Aleurodiscus">A.</tp:taxon-name-part><tp:taxon-name-part taxon-name-part-type="species" reg="isabellinus">isabellinus</tp:taxon-name-part></tp:taxon-name></italic> (He 5283) and <italic><tp:taxon-name><tp:taxon-name-part taxon-name-part-type="genus" reg="Aleurodiscus">A.</tp:taxon-name-part><tp:taxon-name-part taxon-name-part-type="species" reg="thailandicus">thailandicus</tp:taxon-name-part></tp:taxon-name></italic> (He 4099) is 93.6% of 578 base pairs. <italic><tp:taxon-name><tp:taxon-name-part taxon-name-part-type="genus" reg="Aleurodiscus">Aleurodiscus</tp:taxon-name-part><tp:taxon-name-part taxon-name-part-type="species" reg="thailandicus">thailandicus</tp:taxon-name-part></tp:taxon-name></italic> was described from Thailand based on a fertile specimen on bamboo, but later several sterile specimens on bamboo from south-western China were identified as this species according to the sequence data. Morphologically, the soft and yellow to yellowish-brown basidiomata of <italic><tp:taxon-name><tp:taxon-name-part taxon-name-part-type="genus" reg="Aleurodiscus">A.</tp:taxon-name-part><tp:taxon-name-part taxon-name-part-type="species" reg="isabellinus">isabellinus</tp:taxon-name-part></tp:taxon-name></italic> resemble the genus <italic><tp:taxon-name><tp:taxon-name-part taxon-name-part-type="genus" reg="Vararia">Vararia</tp:taxon-name-part></tp:taxon-name></italic> P. Karst. which belongs to <tp:taxon-name><tp:taxon-name-part taxon-name-part-type="family">Peniophoraceae</tp:taxon-name-part></tp:taxon-name> according to phylogenetic analyses.</p><fig id="F4" position="float" orientation="portrait"><label>Figure 4.</label><caption><p>Microscopic structures of <italic><tp:taxon-name><tp:taxon-name-part taxon-name-part-type="genus" reg="Aleurodiscus">Aleurodiscus</tp:taxon-name-part><tp:taxon-name-part taxon-name-part-type="species" reg="isabellinus">isabellinus</tp:taxon-name-part></tp:taxon-name></italic> (drawn from the isotype). <bold>a</bold> Basidiospores <bold>b</bold> A basidium and a basidiole <bold>c</bold> Gloeocystidia <bold>d–f</bold> Acanthophyses <bold>g</bold> Generative hyphae.</p></caption><graphic xmlns:xlink="http://www.w3.org/1999/xlink" xlink:href="mycokeys-37-093-g004.jpg" position="float" orientation="portrait" xlink:type="simple" id="oo_221062.jpg"/></fig></tp:treatment-sec><tp:treatment-sec><!--Section generated to contain objects referenced in tp:taxon-treatment.--><fig id="F2" position="float" orientation="portrait"><label>Figure 2.</label><caption><p>Basidiomata. <bold>a–b</bold><italic><tp:taxon-name><tp:taxon-name-part taxon-name-part-type="genus" reg="Aleurodiscus">Aleurodiscus</tp:taxon-name-part><tp:taxon-name-part taxon-name-part-type="species" reg="bambusinus">bambusinus</tp:taxon-name-part></tp:taxon-name></italic> (<bold>a</bold> He 4250 <bold>b</bold> holotype, He 4261) <bold>c</bold><italic><tp:taxon-name><tp:taxon-name-part taxon-name-part-type="genus" reg="Aleurodiscus">A.</tp:taxon-name-part><tp:taxon-name-part taxon-name-part-type="species" reg="isabellinus">isabellinus</tp:taxon-name-part></tp:taxon-name></italic> (holotype, KKN-2017-19) <bold>d–e</bold><italic><tp:taxon-name><tp:taxon-name-part taxon-name-part-type="genus" reg="Aleurodiscus">A.</tp:taxon-name-part><tp:taxon-name-part taxon-name-part-type="species" reg="subroseus">subroseus</tp:taxon-name-part></tp:taxon-name></italic> (<bold>d</bold> He 5571 <bold>e</bold> He 4895). Scale bars: 1 cm.</p></caption><graphic xmlns:xlink="http://www.w3.org/1999/xlink" xlink:href="mycokeys-37-093-g002.jpg" position="float" orientation="portrait" xlink:type="simple" id="oo_221060.jpg"/></fig><fig id="F1" position="float" orientation="portrait"><label>Figure 1.</label><caption><p>Maximum parsimony phylogeny of the combined ITS and nrLSU sequences data of <tp:taxon-name><tp:taxon-name-part taxon-name-part-type="family">Stereaceae</tp:taxon-name-part></tp:taxon-name>. Branches are labelled with maximum parsimony and maximum likelihood bootstrap values ≥50% and Bayesian posterior probabilities ≥0.95 (<abbrev xmlns:xlink="http://www.w3.org/1999/xlink" xlink:title="Maximum Parsimony" id="ABBRID0EDMBG" xlink:type="simple">MP</abbrev>/<abbrev xmlns:xlink="http://www.w3.org/1999/xlink" xlink:title="Bayesian Inference" id="ABBRID0EHMBG" xlink:type="simple">BI</abbrev>/<abbrev xmlns:xlink="http://www.w3.org/1999/xlink" xlink:title="Maximum Likelihood" id="ABBRID0ELMBG" xlink:type="simple">ML</abbrev>).</p></caption><graphic xmlns:xlink="http://www.w3.org/1999/xlink" xlink:href="mycokeys-37-093-g001.jpg" position="float" orientation="portrait" xlink:type="simple" id="oo_221059.jpg"/></fig></tp:treatment-sec><ref-list><ref id="B3"><mixed-citation xmlns:xlink="http://www.w3.org/1999/xlink" xlink:type="simple"><person-group><name name-style="western"><surname>Dai</surname><given-names>LD</given-names></name><name name-style="western"><surname>Wu</surname><given-names>SH</given-names></name><name name-style="western"><surname>Nakasone</surname><given-names>KK</given-names></name><name name-style="western"><surname>Burdsall</surname><given-names>Jr HH</given-names></name><name name-style="western"><surname>He</surname><given-names>SH</given-names></name></person-group> (<year>2017a</year>) <article-title>Two new species of <italic><tp:taxon-name><tp:taxon-name-part taxon-name-part-type="genus">Aleurodiscus</tp:taxon-name-part></tp:taxon-name></italic> s.l. (<tp:taxon-name><tp:taxon-name-part taxon-name-part-type="order">Russulales</tp:taxon-name-part></tp:taxon-name>, <tp:taxon-name><tp:taxon-name-part taxon-name-part-type="phylum">Basidiomycota</tp:taxon-name-part></tp:taxon-name>) on bamboo from tropics.</article-title><source>Mycoscience</source><volume>58</volume>: <fpage>213</fpage>–<lpage>220</lpage>. <ext-link xlink:type="simple" ext-link-type="doi" xlink:href="10.1016/j.myc.2017.02.001">https://doi.org/10.1016/j.myc.2017.02.001</ext-link></mixed-citation></ref></ref-list></tp:taxon-treatment>
