# Supplementary material for: Three new species of Aleurodiscus s.l. (Russulales, Basidiomycota) from southern China
Source: MycoKeys. 2018 Aug 3;(37):93–107. doi: 10.3897/mycokeys.37.25901 (PMC6086924; doi:10.3897/mycokeys.37.25901)
Supplement: XML Treatment for Aleurodiscus subroseus [file mycokeys.37.25901-treatment3.xml]

<!DOCTYPE tp:taxon-treatment
  PUBLIC "-//TaxonX//DTD Taxonomic Treatment Publishing DTD v0 20100105//EN" "tax-treatment-NSO.dtd">
<tp:taxon-treatment xmlns:tp="http://www.plazi.org/taxpub"><tp:treatment-meta><kwd-group><label>Taxon classification</label><kwd><named-content xmlns:xlink="http://www.w3.org/1999/xlink" content-type="kingdom">Fungi</named-content></kwd><kwd><named-content xmlns:xlink="http://www.w3.org/1999/xlink" content-type="order">Russulales</named-content></kwd><kwd><named-content xmlns:xlink="http://www.w3.org/1999/xlink" content-type="family">Stereaceae</named-content></kwd></kwd-group><mixed-citation publication-type="journal"><person-group><name><surname>Tian</surname><given-names>Yan</given-names></name><name><surname>Ghobad-Nejhad</surname><given-names>Masoomeh</given-names></name><name><surname>He</surname><given-names>Shuang-Hui</given-names></name><name><surname>Dai</surname><given-names>Yu-Cheng</given-names></name></person-group><article-title>Three new species of <italic><tp:taxon-name><tp:taxon-name-part taxon-name-part-type="genus" reg="Aleurodiscus">Aleurodiscus</tp:taxon-name-part></tp:taxon-name></italic> s.l. (<tp:taxon-name><tp:taxon-name-part taxon-name-part-type="order">Russulales</tp:taxon-name-part></tp:taxon-name>, <tp:taxon-name><tp:taxon-name-part taxon-name-part-type="phylum">Basidiomycota</tp:taxon-name-part></tp:taxon-name>) from southern China</article-title><source>MycoKeys</source><day>3</day><month>8</month><year>2018</year><volume>2018</volume><issue>37</issue><fpage>93</fpage><lpage>107</lpage><pub-id pub-id-type="doi">10.3897/mycokeys.37.25901</pub-id></mixed-citation></tp:treatment-meta><tp:nomenclature><tp:taxon-name>
            <tp:taxon-name-part taxon-name-part-type="genus" reg="Aleurodiscus">Aleurodiscus</tp:taxon-name-part>
            <tp:taxon-name-part taxon-name-part-type="species" reg="subroseus">subroseus</tp:taxon-name-part>
            <object-id xmlns:xlink="http://www.w3.org/1999/xlink" content-type="mycobank" xlink:type="simple">824757</object-id>
          </tp:taxon-name><tp:taxon-authority>S.H. He &amp; Y.C. Dai</tp:taxon-authority><tp:taxon-status xmlns:xlink="http://www.w3.org/1999/xlink" xlink:type="simple">sp. nov.</tp:taxon-status><xref ref-type="fig" rid="F2">Figs 2d–e</xref><xref ref-type="fig" rid="F5">, 5</xref></tp:nomenclature><tp:treatment-sec sec-type="diagnosis" id="SECID0EDOAE"><title>Diagnosis.</title><p>The species is distinct by having pinkish and corticioid basidiomata when fresh, clamped generative hyphae, moniliform gloeocystidia, presence of acanthophyses (acanthocystidia) and echinulate basidiospores 16–20 × 11–14 μm.</p></tp:treatment-sec><tp:treatment-sec sec-type="Holotype" id="SECID0EIOAE"><title>Holotype.</title><p>CHINA. Guangxi Autonomous Region, Xing’an County, Mao’ershan Nature Reserve, alt. ca. 1600 m, on dead but still attached branch of living angiosperm tree, 13 Jul 2017, He 4807 (holotype, <named-content xmlns:xlink="http://www.w3.org/1999/xlink" content-type="dwc:institutional_code" xlink:type="simple">BJFC</named-content> 024326).</p></tp:treatment-sec><tp:treatment-sec sec-type="etymology" id="SECID0ETOAE"><title>Etymology.</title><p>“<italic>Subroseus</italic>” (Lat.) refers to the pinkish basidiomata when fresh.</p></tp:treatment-sec><tp:treatment-sec sec-type="Basidiomata" id="SECID0EAPAE"><title>Basidiomata.</title><p>Annual, resupinate, effused, closely adnate, inseparable from substrate, coriaceous, at first as small irregular patches, later confluent up to 35 cm long and 3 cm wide, up to 300 μm thick. Hymenophore smooth, pinkish-white (12A2), pink (12A3), pale orange (6A3) to light orange (6A4) when fresh, becoming pale orange (6A3), light orange [6A(4–5)], greyish-orange [6B(3–6)] to brownish-orange [6C(5–6)] when dry, uncracked; margin abrupt, white and distinct when fresh, becoming concolorous or darker than hymenophore and indistinct when dry, slightly elevated when mature.</p></tp:treatment-sec><tp:treatment-sec sec-type="Microscopic structures" id="SECID0EFPAE"><title>Microscopic structures.</title><p>Hyphal system monomitic, generative hyphae with clamp connections. Subiculum thin to indistinct. Subhymenium thickening with age, with embedded gloeocystidia, acanthophyses and crystals. Hyphae in this layer colourless, thin-walled, frequently branched and septate, agglutinated, 2–4 μm in diam. Gloeocystidia abundant, moniliform, with one to several constrictions, smooth, slightly thick-walled, negative in sulphobenzaldehyde, 45–70 × 6–12 μm. Acanthophyses (acanthocystidia) abundant, variable in shape and size, subclavate to subcylindrical, with few to many spines at apex, colourless, slightly thick-walled, 30–60 × 6–20 μm. Hyphidia scattered, thin-walled, colourless, rarely branched. Basidia clavate, slightly sinuous, colourless, thin-walled, smooth, with four sterigmata and a basal clamp connection, 52–80 × 13–17 μm. Basidiospores ellipsoid to broadly ellipsoid, bearing a distinct apiculus, colourless, slightly thick-walled, echinulate, strongly amyloid, 16–20 × 11–14 μm, L = 18.4 μm, W = 12.6 μm, Q = 1.5 (n = 90/3) (spines excluded).</p></tp:treatment-sec><tp:treatment-sec sec-type="material" id="SECID0EMPAE"><title>Additional specimens examined.</title><p>CHINA. Guangxi Autonomous Region, Xing’an County, Mao’ershan Nature Reserve, alt. ca. 1600 m, on dead but still attached branch of living angiosperm tree, 13 Jul 2017, He 4814 (<named-content xmlns:xlink="http://www.w3.org/1999/xlink" content-type="dwc:institutional_code" xlink:type="simple">BJFC</named-content> 024333); Jinxiu County, Dayaoshan Nature Reserve, Yinshan Forest Park, alt. ca. 1500 m, on fallen angiosperm branch, 16 Jul 2017, He 4895 (<named-content xmlns:xlink="http://www.w3.org/1999/xlink" content-type="dwc:institutional_code" xlink:type="simple">BJFC</named-content> 024414). Guizhou Province, Jiangkou County, Fanjingshan Nature Reserve, alt. 1500–2000 m, on dead but still attached branch of living angiosperm tree, 11 Jul 2018, He 5558 (<named-content xmlns:xlink="http://www.w3.org/1999/xlink" content-type="dwc:institutional_code" xlink:type="simple">BJFC</named-content>); 12 Jul 2018, He 5571, He 5577, He 5581, He 5585, He 5589 and He 5593 (<named-content xmlns:xlink="http://www.w3.org/1999/xlink" content-type="dwc:institutional_code" xlink:type="simple">BJFC</named-content>).</p></tp:treatment-sec><tp:treatment-sec sec-type="remarks" id="SECID0EGQAE"><title>Remarks.</title><p><italic><tp:taxon-name><tp:taxon-name-part taxon-name-part-type="genus" reg="Aleurodiscus">Aleurodiscus</tp:taxon-name-part><tp:taxon-name-part taxon-name-part-type="species" reg="subroseus">subroseus</tp:taxon-name-part></tp:taxon-name></italic> is morphologically similar and phylogenetically close to <italic><tp:taxon-name><tp:taxon-name-part taxon-name-part-type="genus" reg="Aleurodiscus">A.</tp:taxon-name-part><tp:taxon-name-part taxon-name-part-type="species" reg="wakefieldiae">wakefieldiae</tp:taxon-name-part></tp:taxon-name></italic> Boidin &amp; Beller (Fig. <xref ref-type="fig" rid="F1">1</xref>), but the latter differs by having longer basidia (80–180 μm) and larger basidiospores (20–28 × 14–20 μm, <xref ref-type="bibr" rid="B11">Núñez and Ryvarden 1997</xref>). <italic><tp:taxon-name><tp:taxon-name-part taxon-name-part-type="genus" reg="Aleurodiscus">Aleurodiscus</tp:taxon-name-part><tp:taxon-name-part taxon-name-part-type="species" reg="penicillatus">penicillatus</tp:taxon-name-part></tp:taxon-name></italic> Burt is similar to <italic><tp:taxon-name><tp:taxon-name-part taxon-name-part-type="genus" reg="Aleurodiscus">A.</tp:taxon-name-part><tp:taxon-name-part taxon-name-part-type="species" reg="subroseus">subroseus</tp:taxon-name-part></tp:taxon-name></italic>, but differs by growing on gymnosperm wood and having wider basidiospores (13–17 μm, <xref ref-type="bibr" rid="B11">Núñez and Ryvarden 1997</xref>). <italic><tp:taxon-name><tp:taxon-name-part taxon-name-part-type="genus" reg="Aleurodiscus">Aleurodiscus</tp:taxon-name-part><tp:taxon-name-part taxon-name-part-type="species" reg="mirabilis">mirabilis</tp:taxon-name-part></tp:taxon-name></italic> (Berk. &amp; M.<tp:taxon-name><tp:taxon-name-part taxon-name-part-type="genus" reg="Aleurodiscus">A.</tp:taxon-name-part></tp:taxon-name> Curtis) Höhn. also has pinkish fresh basidiomata and is widely distributed in southern China. However, it can be easily distinguished from <italic><tp:taxon-name><tp:taxon-name-part taxon-name-part-type="genus" reg="Aleurodiscus">A.</tp:taxon-name-part><tp:taxon-name-part taxon-name-part-type="species" reg="subroseus">subroseus</tp:taxon-name-part></tp:taxon-name></italic> by having basally warted basidia and larger basidiospores (24–28 × 14–17 μm, <xref ref-type="bibr" rid="B11">Núñez and Ryvarden 1997</xref>). In the phylogenetic tree (Fig. <xref ref-type="fig" rid="F1">1</xref>), <italic><tp:taxon-name><tp:taxon-name-part taxon-name-part-type="genus" reg="Aleurodiscus">A.</tp:taxon-name-part><tp:taxon-name-part taxon-name-part-type="species" reg="penicillatus">penicillatus</tp:taxon-name-part></tp:taxon-name></italic> and <italic><tp:taxon-name><tp:taxon-name-part taxon-name-part-type="genus" reg="Aleurodiscus">A.</tp:taxon-name-part><tp:taxon-name-part taxon-name-part-type="species" reg="mirabilis">mirabilis</tp:taxon-name-part></tp:taxon-name></italic> are distantly related to <italic><tp:taxon-name><tp:taxon-name-part taxon-name-part-type="genus" reg="Aleurodiscus">A.</tp:taxon-name-part><tp:taxon-name-part taxon-name-part-type="species" reg="subroseus">subroseus</tp:taxon-name-part></tp:taxon-name></italic>. <italic><tp:taxon-name><tp:taxon-name-part taxon-name-part-type="genus" reg="Aleurodiscus">Aleurodiscus</tp:taxon-name-part><tp:taxon-name-part taxon-name-part-type="species" reg="corticola">corticola</tp:taxon-name-part></tp:taxon-name></italic> Gorjón et al. from Argentina on bark of living <italic><tp:taxon-name><tp:taxon-name-part taxon-name-part-type="genus" reg="Nothofagus">Nothofagus</tp:taxon-name-part><tp:taxon-name-part taxon-name-part-type="species" reg="dombeyi">dombeyi</tp:taxon-name-part></tp:taxon-name></italic> also has moniliform gloeocystidia and similar basidiospores with <italic><tp:taxon-name><tp:taxon-name-part taxon-name-part-type="genus" reg="Aleurodiscus">A.</tp:taxon-name-part><tp:taxon-name-part taxon-name-part-type="species" reg="subroseus">subroseus</tp:taxon-name-part></tp:taxon-name></italic>, but differs by having pulvinate and tuberculate basidiomata and absence of acanthophyses (<xref ref-type="bibr" rid="B5">Gorjón et al. 2013</xref>).</p><fig id="F5" position="float" orientation="portrait"><label>Figure 5.</label><caption><p>Microscopic structures of <italic><tp:taxon-name><tp:taxon-name-part taxon-name-part-type="genus" reg="Aleurodiscus">Aleurodiscus</tp:taxon-name-part><tp:taxon-name-part taxon-name-part-type="species" reg="subroseus">subroseus</tp:taxon-name-part></tp:taxon-name></italic> (drawn from the holotype). <bold>a</bold> Basidiospores; <bold>b</bold> A basidium and a basidiole <bold>c</bold> Acanthophyses <bold>d</bold> Gloeocystidia <bold>e</bold> Hyphidia <bold>f</bold> Generative hyphae.</p></caption><graphic xmlns:xlink="http://www.w3.org/1999/xlink" xlink:href="mycokeys-37-093-g005.jpg" position="float" orientation="portrait" xlink:type="simple" id="oo_221064.jpg"/></fig></tp:treatment-sec><tp:treatment-sec><!--Section generated to contain objects referenced in tp:taxon-treatment.--><fig id="F2" position="float" orientation="portrait"><label>Figure 2.</label><caption><p>Basidiomata. <bold>a–b</bold><italic><tp:taxon-name><tp:taxon-name-part taxon-name-part-type="genus" reg="Aleurodiscus">Aleurodiscus</tp:taxon-name-part><tp:taxon-name-part taxon-name-part-type="species" reg="bambusinus">bambusinus</tp:taxon-name-part></tp:taxon-name></italic> (<bold>a</bold> He 4250 <bold>b</bold> holotype, He 4261) <bold>c</bold><italic><tp:taxon-name><tp:taxon-name-part taxon-name-part-type="genus" reg="Aleurodiscus">A.</tp:taxon-name-part><tp:taxon-name-part taxon-name-part-type="species" reg="isabellinus">isabellinus</tp:taxon-name-part></tp:taxon-name></italic> (holotype, KKN-2017-19) <bold>d–e</bold><italic><tp:taxon-name><tp:taxon-name-part taxon-name-part-type="genus" reg="Aleurodiscus">A.</tp:taxon-name-part><tp:taxon-name-part taxon-name-part-type="species" reg="subroseus">subroseus</tp:taxon-name-part></tp:taxon-name></italic> (<bold>d</bold> He 5571 <bold>e</bold> He 4895). Scale bars: 1 cm.</p></caption><graphic xmlns:xlink="http://www.w3.org/1999/xlink" xlink:href="mycokeys-37-093-g002.jpg" position="float" orientation="portrait" xlink:type="simple" id="oo_221060.jpg"/></fig><fig id="F1" position="float" orientation="portrait"><label>Figure 1.</label><caption><p>Maximum parsimony phylogeny of the combined ITS and nrLSU sequences data of <tp:taxon-name><tp:taxon-name-part taxon-name-part-type="family">Stereaceae</tp:taxon-name-part></tp:taxon-name>. Branches are labelled with maximum parsimony and maximum likelihood bootstrap values ≥50% and Bayesian posterior probabilities ≥0.95 (<abbrev xmlns:xlink="http://www.w3.org/1999/xlink" xlink:title="Maximum Parsimony" id="ABBRID0EDMBG" xlink:type="simple">MP</abbrev>/<abbrev xmlns:xlink="http://www.w3.org/1999/xlink" xlink:title="Bayesian Inference" id="ABBRID0EHMBG" xlink:type="simple">BI</abbrev>/<abbrev xmlns:xlink="http://www.w3.org/1999/xlink" xlink:title="Maximum Likelihood" id="ABBRID0ELMBG" xlink:type="simple">ML</abbrev>).</p></caption><graphic xmlns:xlink="http://www.w3.org/1999/xlink" xlink:href="mycokeys-37-093-g001.jpg" position="float" orientation="portrait" xlink:type="simple" id="oo_221059.jpg"/></fig></tp:treatment-sec><ref-list><ref id="B11"><mixed-citation xmlns:xlink="http://www.w3.org/1999/xlink" xlink:type="simple"><person-group><name name-style="western"><surname>Núñez</surname><given-names>M</given-names></name><name name-style="western"><surname>Ryvarden</surname><given-names>L</given-names></name></person-group> (<year>1997</year>) <article-title>The genus <italic><tp:taxon-name><tp:taxon-name-part taxon-name-part-type="genus">Aleurodiscus</tp:taxon-name-part></tp:taxon-name></italic> (<tp:taxon-name><tp:taxon-name-part taxon-name-part-type="phylum">Basidiomycotina</tp:taxon-name-part></tp:taxon-name>).</article-title><source>Synopsis Fungorum</source><volume>12</volume>: <fpage>1</fpage>–<lpage>164</lpage></mixed-citation></ref><ref id="B5"><mixed-citation xmlns:xlink="http://www.w3.org/1999/xlink" xlink:type="simple"><person-group><name name-style="western"><surname>Gorjón</surname><given-names>SP</given-names></name><name name-style="western"><surname>Greslebin</surname><given-names>AG</given-names></name><name name-style="western"><surname>Rajchenberg</surname><given-names>M</given-names></name></person-group> (<year>2013</year>) <article-title>The genus <italic><tp:taxon-name><tp:taxon-name-part taxon-name-part-type="genus">Aleurodiscus</tp:taxon-name-part></tp:taxon-name></italic> s.l. (<tp:taxon-name><tp:taxon-name-part taxon-name-part-type="family">Stereaceae</tp:taxon-name-part></tp:taxon-name>, <tp:taxon-name><tp:taxon-name-part taxon-name-part-type="order">Russulales</tp:taxon-name-part></tp:taxon-name>) in the Patagonian Andes.</article-title><source>Mycological Progress</source><volume>12</volume>: <fpage>91</fpage>–<lpage>108</lpage>. <ext-link xlink:type="simple" ext-link-type="doi" xlink:href="10.1007/s11557-012-0820-3">https://doi.org/10.1007/s11557-012-0820-3</ext-link></mixed-citation></ref></ref-list></tp:taxon-treatment>
